# Supplementary material for: Diet characterisation of solitary bees on farmland: dietary specialisation predicts rarity
Source: Biodivers Conserv. 2016 Aug 20;25(13):2655–71. doi: 10.1007/s10531-016-1191-x (PMC7175682; doi:10.1007/s10531-016-1191-x)
Supplement: Supplementary file 1 — Supplementary material 1 (XLSX 36 kb) [file 10531_2016_1191_MOESM1_ESM.xlsx]

## Sheet: Data
Farm	Type	Total area	Crop flowering	Flower-rich	Grains	Grass	Hedgerow	Permanent grass	Urban	Water	Woodland		Cropped	Semi natural	Other
Hartley Park Farm	HLS	4.41611	1.61492	0.087801	1.49197	0.318302	0.072639	0.444215	0.149449	0.007653	0.229164
		Sq km	0.365688	0.019882	0.337847	0.0720774	0.0164486	0.10059	0.0338418	0.00173297	0.0518927
		Percent	36.5688	1.9882	33.7847	7.20774	1.64486	10.059	3.38418	0.173297	5.18927	100	80.4124	16.0301	3.55747
Lovell's Farm	ELS	31276	2391	0	22077	2236	756	1305	1883	0	628
		Acres	0.0764484	0	0.705877	0.0714925	0.0241719	0.0417253	0.0602059	0	0.0200793	0
		Percent	7.64484	0	70.5877	7.14925	2.41719	4.17253	6.02059	0	2.00793	100	82.405	11.5744	6.02059
Egbury Castle Farm	ELS	31276	1081	0	21469	1204	1063	3971	837	0	1651
		Acres	0.0345632	0	0.686437	0.038496	0.0339877	0.126966	0.0267617	0	0.0527881	0
		Percent	3.45632	0	68.6437	3.8496	3.39877	12.6966	2.67617	0	5.27881	100	84.7966	12.5272	2.67617
Church Farm	HLS	31338	2603	648	6229	2095	242	10756	1335	0	7430
		Acres	0.0830621	0.0206778	0.198768	0.0668517	0.00772225	0.343225	0.0426	0	0.237092	0
		Percent	8.30621	2.06778	19.8768	6.68517	0.772225	34.3225	4.26	0	23.7092	100	62.5056	33.2344	4.26
Ranscombe Farm	ELS	31243	4294	0	14167	1169	1056	7418	1468	0	1671
		Acres	0.137439	0	0.453446	0.0374164	0.0337996	0.237429	0.0469865	0	0.053484	0
		Percent	13.7439	0	45.3446	3.74164	3.37996	23.7429	4.69865	0	5.3484	100	82.8314	12.47	4.69865
Holden Farm	HLS	31272	2150	1363	20333	2843	608	1883	660	0	1432
		Acres	0.0687516	0.0435853	0.650198	0.090912	0.0194423	0.0602136	0.0211051	0	0.0457918	0
		Percent	6.87516	4.35853	65.0198	9.0912	1.94423	6.02136	2.11051	0	4.57918	100	77.9163	19.9731	2.11051
Hall Farm	ELS	31294	2562	0	19454	900	907	3868	1536	0	2067
		Acres	0.0818687	0	0.621653	0.0287595	0.0289832	0.123602	0.0490829	0	0.066051	0
		Percent	8.18687	0	62.1653	2.87595	2.89832	12.3602	4.90829	0	6.6051	100	82.7123	12.3794	4.90829
Folly Farm	ELS	31285	2045	147	18478	1726	690	213	919	0	7067
		Acres	0.0653668	0.00469874	0.590634	0.0551702	0.0220553	0.00680837	0.0293751	0	0.225891	0
		Percent	6.53668	0.469874	59.0634	5.51702	2.20553	0.680837	2.93751	0	22.5891	100	66.281	30.7815	2.93751
Hatherden Farm	HLS	31291	5244	506	16767	1883	950	2513	2076	0	1352
		Acres	0.167588	0.0161708	0.535841	0.060177	0.0303602	0.0803106	0.066345	0	0.0432073	0
		Percent	16.7588	1.61708	53.5841	6.0177	3.03602	8.03106	6.6345	0	4.32073	100	78.374	14.9915	6.6345
Park Farm	HLS	31257	5739	197	17076	1159	974	3613	2235	0	264
		Acres	0.183607	0.00630259	0.54631	0.0370797	0.031161	0.11559	0.071504	0	0.00844611	0
		Percent	18.3607	0.630259	54.631	3.70797	3.1161	11.559	7.1504	0	0.844611	100	84.5507	8.29894	7.1504
Loves Farm	ELS	31292	2629	0	5218	952	122	9630	2224	83	10434
		Acres	0.0840151	0	0.166752	0.0304231	0.00389876	0.307746	0.0710725	0.00265244	0.33344	0
		Percent	8.40151	0	16.6752	3.04231	0.389876	30.7746	7.10725	0.265244	33.344	100	55.8513	36.7762	7.37249
Moor Farm	HLS	31632	4322	380	12022	4195	474	1128	579	636	7896
		Acres	0.136634	0.0120132	0.380058	0.132619	0.0149848	0.0356601	0.0183042	0.0201062	0.249621	0
		Percent	13.6634	1.20132	38.0058	13.2619	1.49848	3.56601	1.83042	2.01062	24.9621	100	55.2352	40.9237	3.84105
Apuldram Manor Farm	ELS	31266	1953	0	12184	3878	773	5477	2327	4202	474
		Acres	0.062464	0	0.389688	0.124032	0.0247233	0.175174	0.0744259	0.134395	0.0151602	0
		Percent	6.2464	0	38.9688	12.4032	2.47233	17.5174	7.44259	13.4395	1.51602	100.006	62.7327	16.3916	20.8821
Barnham Court Farm	HLS	31354	982	644	12800	5075	592	8022	2698	168	373
		Acres	0.0313198	0.0205396	0.408241	0.161861	0.0188812	0.255853	0.0860496	0.00535817	0.0118964	0
		Percent	3.13198	2.05396	40.8241	16.1861	1.88812	25.5853	8.60496	0.535817	1.18964	100	69.5414	21.3179	9.14078
Priorslease Farm	ELS	31261	2960	0	7579	1507	204	7014	997	4	10996
		Acres	0.0946867	0	0.242443	0.048207	0.0065257	0.224369	0.0318928	0.000127955	0.351748	0
		Percent	9.46867	0	24.2443	4.8207	0.65257	22.4369	3.18928	0.0127955	35.1748	100	56.1498	40.6481	3.20207
Lower Norton Farm	HLS	31264	3933	258	15622	3028	493	3147	1918	78	2787
		Acres	0.1258	0.0082523	0.49968	0.0968526	0.0157689	0.100659	0.0613485	0.00249488	0.0891441	0
		Percent	12.58	0.82523	49.968	9.68526	1.57689	10.0659	6.13485	0.249488	8.91441	100	72.6139	21.0018	6.38434
Hartley Park Farm	HLS	31249	10181	866	11461	2371	625	3226	1344	77	1098
		Acres	0.325802	0.0277129	0.366764	0.0758744	0.0200006	0.103235	0.0430094	0.00246408	0.0351371	0
		Percent	32.5802	2.77129	36.6764	7.58744	2.00006	10.3235	4.30094	0.246408	3.51371	100	79.5801	15.8725	4.54735

## Sheet: Averages
Farm	Type	Arable Land	Flower-rich	Grass	Hedgerow	Permanent grass	Urban	Water	Woodland
Farm1	HLS	69.2566	2.77129	7.58744	2.00006	10.3235	4.30094	0.246408	3.51371
Farm2	HLS	28.183	2.06778	6.68517	0.772225	34.3225	4.26	0	23.7092
Farm3	HLS	71.895	4.35853	9.0912	1.94423	6.02136	2.11051	0	4.57918
Farm4	HLS	70.3429	1.61708	6.0177	3.03602	8.03106	6.6345	0	4.32073
Farm5	HLS	72.9916	0.630259	3.70797	3.1161	11.559	7.1504	0	0.844611
Farm6	HLS	51.6692	1.20132	13.2619	1.49848	3.56601	1.83042	2.01062	24.9621
Farm7	HLS	43.9561	2.05396	16.1861	1.88812	25.5853	8.60496	0.535817	1.18964
Farm8	HLS	62.548	0.82523	9.68526	1.57689	10.0659	6.13485	0.249488	8.91441
Farm9	HLS	66.69	0.38	3.02	1.78	17.9	2.95	0	7.28
Farm10	ELS	78.2325	0	7.14925	2.41719	4.17253	6.02059	0	2.00793
Farm11	ELS	72.1	0	3.8496	3.39877	12.6966	2.67617	0	5.27881
Farm12	ELS	59.0884	0	3.74164	3.37996	23.7429	4.69865	0	5.3484
Farm13	ELS	70.3521	0	2.87595	2.89832	12.3602	4.90829	0	6.6051
Farm14	ELS	65.6001	0.469874	5.51702	2.20553	0.680837	2.93751	0	22.5891
Farm15	ELS	25.0767	0	3.04231	0.389876	30.7746	7.10725	0.265244	33.344
Farm16	ELS	45.2152	0	12.4032	2.47233	17.5174	7.44259	13.4395	1.51602
Farm17	ELS	33.7129	0	4.8207	0.65257	22.4369	3.18928	0.0127955	35.1748
Farm18	ELS	52.42	0	8.17	2.57	18.99	4.4	0	13.45
Farm19	ELS	57.39	0	8.2	1.5	4.37	2.11	0	26.43

## Sheet: Graphs
Analysis saved as Land cover analysis.R
Remember, two years of data, ignore cropping trends, look at overall semi-natural/cropped totals
	HLS	ELS	SE-hls	SE-els	P value
Flowering crop	14.7174	8.62946	2.90853	1.13973
Flower-rich	1.76727	0.0522082	0.414038	0.0522082
Non-attractive crop	45.0085	47.1259	4.34765	6.4314
Grass	8.36031	5.72997	1.42699	1.02896
Hedgerow	1.9569	2.26495	0.244503	0.357623
Permanent grassland	14.1527	15.9302	3.34442	3.18329
Urban	4.88629	4.82004	0.791423	0.583914
Water	0.338037	1.52417	0.21808	1.4897
Woodland	8.81262	13.9238	3.05698	4.41248
	HLS	ELS	SEM-hls	SEM-els
Cropped land	73.8786	71.6856	3.32286	3.96889
Semi-natural	20.8964	21.9709	3.42414	3.83922	0.885
Other	5.22432	6.34421	0.750487	1.8856
